# Supplementary material for: Towards Determining Biosignature Retention in Icy World Plumes
Source: Life (Basel). 2020 Apr 16;10(4):40. doi: 10.3390/life10040040 (PMC7235855; doi:10.3390/life10040040)
Supplement: Supplementary file 1 [file life-10-00040-s001.zip]

Archive with 3 entries (2 files):
- life-765288 supplementary XML/
- life-765288 supplementary XML/Excel file S1.xlsx
- life-765288 supplementary XML/Figure S1_S2.docx
