# Supplementary material for: Towards Determining Biosignature Retention in Icy World Plumes
Source: Life (Basel). 2020 Apr 16;10(4):40. doi: 10.3390/life10040040 (PMC7235855; doi:10.3390/life10040040)
Supplement: Supplementary file 1 [file life-10-00040-s001.zip › life-765288 supplementary XML/Excel file S1.xlsx]

## Sheet: vacdataVacuum-11-29-2019
time	Pressure	Humidity	Environment temp
13:49:10	790	35.86	22.07
13:49:11	790	35.85	22.18
13:49:12	790	35.84	22.2
13:49:13	785	35.85	22.2
13:49:14	790	35.84	22.2
13:49:16	790	35.85	22.2
13:49:17	790	35.84	22.2
13:49:18	785	35.85	22.2
13:49:19	785	35.85	22.2
13:49:20	790	35.85	22.2
13:49:21	790	35.85	22.2
13:49:22	790	35.85	22.2
13:49:23	785	35.85	22.2
13:49:25	790	35.84	22.2
13:49:27	790	35.85	22.2
13:49:28	785	35.84	22.2
13:49:29	785	35.83	22.2
13:49:30	790	35.85	22.2
13:49:32	790	35.84	22.2
13:49:33	790	35.84	22.2
13:49:34	785	35.84	22.2
13:49:35	790	35.83	22.2
13:49:36	790	35.83	22.2
13:49:37	790	35.85	22.2
13:49:38	785	35.83	22.2
13:49:39	785	35.84	22.2
13:49:41	790	35.84	22.2
13:49:42	790	35.84	22.2
13:49:43	790	35.84	22.2
13:49:44	785	35.83	22.2
13:49:45	790	35.84	22.2
13:49:46	790	35.84	22.2
13:49:47	790	35.84	22.21
13:49:49	785	35.84	22.2
13:49:50	785	35.84	22.2
13:49:51	790	35.85	22.2
13:49:52	790	35.84	22.2
13:49:53	785	35.84	22.21
13:49:54	785	35.84	22.21
13:49:55	790	35.83	22.2
13:49:58	790	35.84	22.2
13:49:59	785	35.84	22.2
13:50:00	785	35.84	22.2
13:50:01	790	35.84	22.2
13:50:02	790	35.84	22.2
13:50:04	785	35.84	22.2
13:50:05	785	35.83	22.2
13:50:06	790	35.84	22.2
13:50:07	790	35.84	22.21
13:50:08	790	35.84	22.2
13:50:09	785	35.84	22.2
13:50:10	785	35.84	22.2
13:50:11	790	35.84	22.2
13:50:13	790	35.84	22.2
13:50:14	785	35.84	22.2
13:50:15	785	35.84	22.21
13:50:16	790	35.84	22.2
13:50:17	790	35.83	22.2
13:50:18	790	35.83	22.21
13:50:19	785	35.84	22.2
13:50:21	785	35.84	22.2
13:50:22	790	35.84	22.2
13:50:23	790	35.83	22.2
13:50:24	785	35.84	22.2
13:50:25	785	35.84	22.2
13:50:28	790	35.84	22.2
13:50:29	790	35.84	22.2
13:50:30	785	35.84	22.2
13:50:31	785	35.84	22.2
13:50:32	790	35.84	22.2
13:50:33	790	35.84	22.2
13:50:34	785	35.84	22.2
13:50:35	785	35.83	22.21
13:50:37	790	35.83	22.2
13:50:38	790	35.84	22.2
13:50:39	790	35.84	22.2
13:50:40	785	35.84	22.2
13:50:41	785	35.84	22.21
13:50:42	790	35.83	22.2
13:50:43	790	35.84	22.2
13:50:45	785	35.84	22.21
13:50:46	785	35.87	22.2
13:50:47	790	35.83	22.2
13:50:48	790	35.83	22.2
13:50:49	790	35.83	22.2
13:50:50	785	35.84	22.21
13:50:51	785	35.83	22.2
13:50:53	790	35.83	22.2
13:50:54	790	35.84	22.21
13:50:55	785	35.83	22.2
13:50:57	790	35.84	22.2
13:50:58	790	35.83	22.2
13:50:59	790	35.84	22.2
13:51:01	785	35.83	22.2
13:51:02	785	35.83	22.2
13:51:03	790	35.82	22.2
13:51:04	790	35.83	22.2
13:51:05	785	35.83	22.21
13:51:06	785	35.83	22.2
13:51:07	790	35.83	22.2
13:51:09	790	35.83	22.2
13:51:10	790	35.83	22.21
13:51:11	785	35.83	22.2
13:51:12	785	35.82	22.2
13:51:13	790	35.83	22.2
13:51:14	790	35.84	22.2
13:51:15	785	35.83	22.21
13:51:16	785	35.83	22.2
13:51:18	790	35.83	22.21
13:51:19	790	35.83	22.21
13:51:20	790	35.83	22.21
13:51:21	785	35.83	22.2
13:51:22	785	35.83	22.21
13:51:23	790	35.83	22.21
13:51:24	790	35.83	22.2
13:51:26	790	35.83	22.21
13:51:28	790	35.83	22.21
13:51:29	790	35.83	22.2
13:51:30	790	35.83	22.21
13:51:31	785	35.83	22.21
13:51:32	785	35.83	22.21
13:51:34	790	35.83	22.21
13:51:35	790	35.83	22.2
13:51:36	790	35.83	22.21
13:51:37	785	35.83	22.21
13:51:38	785	35.83	22.21
13:51:39	790	35.83	22.21
13:51:40	790	35.83	22.21
13:51:42	785	35.83	22.21
13:51:43	785	35.83	22.21
13:51:44	790	35.83	22.21
13:51:45	790	35.83	22.21
13:51:46	785	35.83	22.21
13:51:47	785	35.83	22.21
13:51:48	790	35.83	22.21
13:51:50	790	35.83	22.21
13:51:51	790	35.83	22.21
13:51:52	785	35.83	22.21
13:51:53	785	35.83	22.21
13:51:54	790	35.83	22.21
13:51:55	790	35.83	22.21
13:51:56	790	35.83	22.21
13:51:59	765	34.92	21.91
13:52:00	730	34.61	21.7
13:52:01	715	34.41	21.57
13:52:02	705	34.25	21.5
13:52:03	710	34.12	21.43
13:52:04	730	33.57	21.42
13:52:06	670	32.66	21.38
13:52:07	625	31.8	21.3
13:52:08	575	30.91	21.28
13:52:09	535	29.92	21.22
13:52:10	515	28.47	21.02
13:52:11	485	26.8	20.87
13:52:12	470	25.63	20.84
13:52:14	445	24.44	20.79
13:52:15	425	23.45	20.72
13:52:16	415	22.76	20.64
13:52:17	400	21.97	20.57
13:52:18	385	21.31	20.51
13:52:19	375	21.19	20.44
13:52:20	360	21.05	20.34
13:52:21	355	21.22	20.26
13:52:23	345	20.71	20.2
13:52:24	335	20.71	20.19
13:52:25	330	20.84	20.13
13:52:26	320	20.92	20.05
13:52:27	310	20.84	19.98
13:52:30	300	20.5	19.86
13:52:31	290	20.32	19.84
13:52:32	285	20.1	19.8
13:52:33	275	19.92	19.76
13:52:34	270	19.72	19.73
13:52:35	270	19.5	19.71
13:52:36	265	19.33	19.68
13:52:38	260	19.09	19.65
13:52:39	250	18.88	19.62
13:52:40	245	18.67	19.61
13:52:41	240	18.45	19.58
13:52:42	235	18.22	19.57
13:52:43	235	18.01	19.54
13:52:44	230	17.77	19.53
13:52:45	230	17.54	19.51
13:52:47	225	17.34	19.51
13:52:48	220	17.13	19.49
13:52:49	210	16.92	19.47
13:52:50	205	16.66	19.45
13:52:51	205	16.45	19.44
13:52:52	205	16.21	19.42
13:52:53	200	16.01	19.41
13:52:54	195	15.78	19.4
13:52:56	190	15.56	19.39
13:52:57	185	15.37	19.38
13:52:58	180	15.16	19.37
13:52:59	170	14.95	19.36
13:53:00	165	14.77	19.35
13:53:01	160	14.55	19.34
13:53:02	160	14.36	19.33
13:53:05	155	13.75	19.31
13:53:06	150	13.55	19.31
13:53:07	145	13.36	19.3
13:53:08	140	13.18	19.3
13:53:09	135	13	19.3
13:53:10	130	12.83	19.29
13:53:12	130	12.63	19.29
13:53:13	130	12.45	19.28
13:53:14	125	12.28	19.28
13:53:15	120	12.06	19.27
13:53:16	120	11.87	19.27
13:53:17	115	11.69	19.27
13:53:18	110	11.51	19.27
13:53:19	105	11.37	19.27
13:53:21	100	11.15	19.26
13:53:22	100	10.99	19.26
13:53:23	98.5	10.84	19.26
13:53:24	96.5	10.69	19.26
13:53:25	94	10.51	19.27
13:53:26	89.5	10.35	19.27
13:53:27	85.5	10.17	19.27
13:53:28	81.5	10.01	19.27
13:53:30	78.5	9.84	19.26
13:53:31	78	9.69	19.26
13:53:32	73.5	9.54	19.27
13:53:33	69.5	9.41	19.27
13:53:34	67.5	9.27	19.27
13:53:35	63.5	9.12	19.28
13:53:36	62.5	9	19.28
13:53:38	60.5	8.87	19.29
13:53:40	56	8.46	19.31
13:53:41	54.5	8.33	19.32
13:53:42	52	8.18	19.33
13:53:43	51.5	8.04	19.33
13:53:44	50.5	7.91	19.34
13:53:46	50	7.8	19.35
13:53:47	50	7.67	19.36
13:53:48	49	7.54	19.37
13:53:49	48	7.41	19.38
13:53:50	47	7.28	19.38
13:53:51	46.5	7.18	19.39
13:53:52	46	7.06	19.4
13:53:53	45	6.95	19.41
13:53:55	44	6.85	19.42
13:53:56	43.5	6.73	19.43
13:53:57	42	6.62	19.43
13:53:58	40.5	6.52	19.44
13:53:59	40	6.41	19.46
13:54:00	39	6.3	19.46
13:54:01	38.5	6.19	19.47
13:54:03	37.5	6.1	19.48
13:54:04	36	6	19.48
13:54:05	35	5.9	19.49
13:54:06	33.5	5.82	19.51
13:54:07	32	5.72	19.51
13:54:08	31	5.63	19.51
13:54:09	30	5.54	19.52
13:54:10	29	5.46	19.54
13:54:12	27.5	5.37	19.54
13:54:13	26	5.29	19.55
13:54:15	22.5	5.05	19.58
13:54:16	20.5	4.96	19.59
13:54:17	19.5	4.89	19.59
13:54:18	19	4.8	19.6
13:54:20	18.5	4.74	19.6
13:54:21	18	4.67	19.61
13:54:22	17.5	4.61	19.61
13:54:23	17	4.55	19.62
13:54:24	16.5	4.48	19.63
13:54:25	16	4.41	19.64
13:54:26	15	4.36	19.65
13:54:27	14.5	4.3	19.65
13:54:29	14	4.25	19.66
13:54:30	13.5	4.19	19.67
13:54:31	13	4.12	19.68
13:54:32	12.5	4.07	19.68
13:54:33	12	4.03	19.69
13:54:34	11.5	3.97	19.69
13:54:35	11	3.92	19.7
13:54:37	10.5	3.84	19.71
13:54:38	10	3.82	19.72
13:54:39	9.6	3.78	19.72
13:54:40	9.25	3.72	19.74
13:54:41	8.8	3.68	19.74
13:54:42	8.35	3.64	19.75
13:54:43	8.1	3.59	19.76
13:54:46	7.25	3.46	19.77
13:54:47	6.9	3.44	19.79
13:54:48	6.65	3.4	19.79
13:54:49	6.35	3.37	19.8
13:54:50	6.05	3.33	19.81
13:54:52	5.9	3.29	19.82
13:54:53	5.65	3.25	19.82
13:54:54	5.4	3.22	19.83
13:54:55	5.25	3.19	19.84
13:54:56	5.05	3.17	19.85
13:54:57	4.88	3.13	19.85
13:54:58	4.76	3.11	19.86
13:55:00	4.62	3.08	19.86
13:55:01	4.48	3.05	19.87
13:55:02	4.38	3.03	19.88
13:55:03	4.26	3	19.88
13:55:04	4.14	2.96	19.89
13:55:05	4.06	2.94	19.9
13:55:06	3.94	2.91	19.91
13:55:08	3.82	2.89	19.92
13:55:09	3.72	2.87	19.92
13:55:11	3.46	2.79	19.95
13:55:12	3.3	2.77	19.95
13:55:13	3.18	2.75	19.96
13:55:15	3.02	2.73	19.96
13:55:16	2.82	2.69	19.97
13:55:17	2.68	2.68	19.97
13:55:18	2.46	2.66	19.98
13:55:19	2.18	2.64	19.99
13:55:20	1.98	2.62	19.99
13:55:21	1.88	2.6	20
13:55:23	1.82	2.58	20.01
13:55:24	1.72	2.52	20.02
13:55:25	1.68	2.54	20.03
13:55:26	1.58	2.53	20.03
13:55:27	1.5	2.52	20.04
13:55:28	1.46	2.5	20.04
13:55:29	1.38	2.49	20.05
13:55:30	1.34	2.47	20.07
13:55:32	1.26	2.46	20.07
13:55:33	1.2	2.43	20.08
13:55:34	1.16	2.44	20.09
13:55:35	1.1	2.42	20.08
13:55:36	1.06	2.41	20.09
13:55:39	0.967	2.37	20.12
13:55:40	0.934	2.36	20.12
13:55:41	0.889	2.34	20.13
13:55:42	0.858	2.34	20.13
13:55:43	0.818	2.33	20.14
13:55:44	0.777	2.32	20.14
13:55:45	0.753	2.31	20.15
13:55:46	0.717	2.31	20.15
13:55:48	0.694	2.3	20.16
13:55:49	0.662	2.28	20.17
13:55:50	0.642	2.28	20.17
13:55:51	0.613	2.28	20.18
13:55:52	0.585	2.26	20.19
13:55:53	0.569	2.26	20.19
13:55:54	0.543	2.25	20.2
13:55:56	0.528	2.24	20.2
13:55:57	0.506	2.24	20.21
13:55:58	0.485	2.24	20.21
13:55:59	0.472	2.24	20.22
13:56:00	0.453	2.23	20.22
13:56:01	0.435	2.22	20.23
13:56:02	0.424	2.23	20.24
13:56:04	0.408	2.21	20.24
13:56:05	0.398	2.21	20.25
13:56:07	0.37	2.2	20.26
13:56:08	0.358	2.19	20.26
13:56:09	0.35	2.18	20.27
13:56:11	0.338	2.18	20.27
13:56:12	0.328	2.18	20.28
13:56:13	0.319	2.17	20.28
13:56:14	0.313	2.17	20.28
13:56:15	0.304	2.17	20.29
13:56:16	0.295	2.17	20.3
13:56:17	0.288	2.16	20.31
13:56:19	0.283	2.16	20.31
13:56:20	0.276	2.16	20.31
13:56:21	0.269	2.16	20.31
13:56:22	0.263	2.15	20.32
13:56:23	0.257	2.16	20.32
13:56:24	0.253	2.15	20.33
13:56:25	0.247	2.14	20.33
13:56:27	0.241	2.15	20.34
13:56:28	0.238	2.15	20.34
13:56:29	0.233	2.14	20.35
13:56:31	0.225	2.14	20.35
13:56:32	0.221	2.14	20.37
13:56:34	0.217	2.14	20.36
13:56:35	0.214	2.14	20.38
13:56:36	0.21	2.13	20.38
13:56:37	0.207	2.13	20.38
13:56:38	0.205	2.13	20.38
13:56:39	0.202	2.14	20.39
13:56:40	0.2	2.13	20.4
13:56:41	0.197	2.13	20.4
13:56:43	0.194	2.13	20.4
13:56:44	0.192	2.15	20.4
13:56:45	0.19	2.13	20.41
13:56:46	0.188	2.13	20.41
13:56:47	0.186	2.13	20.42
13:56:48	0.184	2.13	20.42
13:56:49	0.182	2.13	20.42
13:56:51	0.18	2.14	20.43
13:56:52	0.179	2.14	20.43
13:56:53	0.177	2.14	20.43
13:56:54	0.176	2.13	20.43
13:56:55	0.174	2.13	20.44
13:56:56	0.173	2.13	20.44
13:56:57	0.172	2.13	20.45
13:56:58	0.17	2.13	20.45
13:57:00	0.169	2.13	20.45
13:57:01	0.168	2.13	20.46
13:57:02	0.167	2.14	20.46
13:57:04	0.165	2.14	20.47
13:57:05	0.164	2.14	20.47
13:57:06	0.163	2.14	20.48
13:57:08	0.163	2.14	20.48
13:57:09	0.161	2.14	20.48
13:57:10	0.161	2.14	20.48
13:57:11	0.16	2.15	20.49
13:57:12	0.159	2.14	20.49
13:57:13	0.159	2.14	20.49
13:57:14	0.158	2.15	20.5
13:57:16	0.158	2.14	20.51
13:57:17	0.157	2.15	20.5
13:57:18	0.156	2.15	20.51
13:57:19	0.156	2.15	20.51
13:57:20	0.155	2.15	20.51
13:57:21	0.155	2.15	20.52
13:57:22	0.154	2.15	20.52
13:57:23	0.154	2.15	20.52
13:57:25	0.154	2.15	20.52
13:57:26	0.153	2.15	20.53
13:57:27	0.153	2.16	20.53
13:57:28	0.153	2.16	20.53
13:57:29	0.152	2.16	20.54
13:57:30	0.152	2.16	20.54
13:57:31	0.151	2.16	20.54
13:57:32	0.151	2.16	20.55
13:57:34	0.151	2.16	20.55
13:57:35	0.151	2.16	20.56
13:57:36	0.15	2.17	20.55
13:57:37	0.15	2.17	20.55
13:57:38	0.15	2.19	20.56
13:57:41	0.15	2.17	20.58
13:57:42	0.149	2.17	20.57
13:57:43	0.149	2.17	20.57
13:57:44	0.149	2.18	20.57
13:57:45	0.149	2.17	20.58
13:57:46	0.149	2.17	20.58
13:57:47	0.149	2.18	20.58
13:57:48	0.148	2.18	20.59
13:57:50	0.148	2.18	20.59
13:57:51	0.148	2.18	20.59
13:57:52	0.148	2.18	20.6
13:57:53	0.148	2.18	20.6
13:57:54	0.148	2.18	20.6
13:57:55	0.148	2.19	20.6
13:57:56	0.148	2.18	20.61
13:57:57	0.148	2.19	20.61
13:57:59	0.147	2.19	20.61
13:58:00	0.147	2.19	20.61
13:58:01	0.147	2.19	20.62
13:58:02	0.147	2.19	20.62
13:58:03	0.147	2.19	20.62
13:58:04	0.147	2.2	20.62
13:58:05	0.147	2.2	20.63
13:58:06	0.147	2.2	20.63
13:58:08	0.147	2.2	20.63
13:58:09	0.147	2.2	20.63
13:58:10	0.147	2.2	20.63
13:58:11	0.147	2.2	20.64
13:58:12	0.147	2.2	20.64
13:58:13	0.147	2.2	20.64
13:58:14	0.147	2.2	20.64
13:58:17	0.147	2.21	20.65
13:58:18	0.147	2.2	20.65
13:58:19	0.147	2.21	20.65
13:58:20	0.147	2.21	20.66
13:58:21	0.147	2.21	20.66
13:58:22	0.147	2.21	20.66
13:58:23	0.147	2.21	20.66
13:58:25	0.147	2.22	20.67
13:58:26	0.147	2.22	20.67
13:58:27	0.147	2.22	20.67
13:58:28	0.147	2.22	20.68
13:58:29	0.147	2.22	20.69
13:58:30	0.147	2.22	20.68
13:58:31	0.147	2.23	20.68
13:58:33	0.147	2.22	20.69
13:58:34	0.147	2.22	20.69
13:58:35	0.147	2.22	20.7
13:58:36	0.147	2.22	20.7
13:58:37	0.147	2.22	20.7
13:58:38	0.147	2.22	20.7
13:58:39	0.147	2.23	20.7
13:58:40	0.147	2.22	20.7
13:58:42	0.147	2.23	20.7
13:58:43	0.147	2.23	20.71
13:58:44	0.147	2.25	20.71
13:58:45	0.147	2.23	20.71
13:58:46	0.147	2.23	20.71
13:58:47	0.147	2.23	20.72
13:58:48	0.147	2.23	20.71
13:58:49	0.147	2.24	20.72
13:58:51	0.147	2.24	20.72
13:58:52	0.147	2.24	20.73
13:58:54	0.147	2.24	20.73
13:58:55	0.147	2.22	20.73
13:58:56	0.147	2.24	20.73
13:58:57	0.147	2.24	20.74
13:58:59	0.147	2.24	20.74
13:59:00	0.147	2.25	20.74
13:59:01	0.147	2.25	20.74
13:59:02	0.147	2.25	20.75
13:59:03	0.147	2.25	20.75
13:59:04	0.147	2.25	20.75
13:59:05	0.147	2.25	20.75
13:59:06	0.147	2.25	20.76
13:59:08	0.147	2.25	20.76
13:59:09	0.147	2.25	20.76
13:59:10	0.147	2.25	20.76
13:59:11	0.147	2.25	20.77
13:59:12	0.147	2.25	20.76
13:59:13	0.147	2.25	20.77
13:59:14	0.147	2.25	20.77
13:59:16	0.147	2.26	20.77
13:59:17	0.147	2.25	20.78
13:59:18	0.147	2.26	20.77
13:59:19	0.147	2.26	20.78
13:59:20	0.147	2.26	20.78
13:59:21	0.147	2.26	20.79
13:59:22	0.147	2.26	20.78
13:59:23	0.147	2.26	20.79
13:59:25	0.147	2.26	20.79
13:59:26	0.147	2.26	20.78
13:59:27	0.147	2.26	20.79
13:59:28	0.147	2.27	20.8
13:59:29	0.147	2.29	20.8
13:59:31	0.147	2.27	20.8
13:59:33	0.147	2.27	20.81
13:59:34	0.147	2.27	20.81
13:59:35	0.147	2.27	20.81
13:59:36	0.147	2.27	20.81
13:59:37	0.147	2.28	20.81
13:59:38	0.147	2.27	20.81
13:59:39	0.147	2.27	20.82
13:59:40	0.147	2.28	20.82
13:59:42	0.147	2.29	20.82
13:59:43	0.147	2.29	20.82
13:59:44	0.147	2.29	20.82
13:59:45	0.147	2.29	20.82
13:59:46	0.147	2.27	20.83
13:59:47	0.147	2.29	20.83
13:59:48	0.147	2.29	20.83
13:59:49	0.147	2.29	20.83
13:59:51	0.147	2.29	20.84
13:59:52	0.148	2.27	20.84
13:59:53	0.148	2.29	20.84
13:59:54	0.147	2.29	20.84
13:59:55	0.148	2.29	20.85
13:59:56	0.148	2.29	20.85
13:59:57	0.148	2.29	20.85
13:59:58	0.147	2.29	20.85
14:00:00	0.148	2.29	20.85
14:00:01	0.148	2.29	20.85
14:00:02	0.148	2.32	20.85
14:00:03	0.148	2.29	20.86
14:00:04	0.148	2.29	20.86
14:00:05	0.148	2.29	20.87
14:00:06	0.148	2.29	20.87
14:00:09	0.148	2.29	20.88
14:00:10	0.148	2.29	20.87
14:00:11	0.148	2.29	20.88
14:00:12	0.148	2.29	20.88
14:00:13	0.148	2.29	20.88
14:00:14	0.148	2.29	20.88
14:00:16	0.148	2.29	20.89
14:00:17	0.148	2.29	20.89
14:00:18	0.148	2.29	20.89
14:00:19	0.148	2.29	20.89
14:00:20	0.148	2.29	20.89
14:00:21	0.148	2.3	20.89
14:00:22	0.148	2.3	20.89
14:00:23	0.148	2.3	20.9
14:00:25	0.148	2.31	20.89
14:00:26	0.148	2.31	20.9
14:00:27	0.148	2.31	20.9
14:00:28	0.148	2.31	20.9
14:00:29	0.148	2.31	20.9
14:00:30	0.148	2.31	20.91
14:00:31	0.148	2.31	20.91
14:00:33	0.148	2.31	20.91
14:00:34	0.148	2.31	20.91
14:00:35	0.148	2.32	20.91
14:00:36	0.148	2.31	20.92
14:00:37	0.148	2.31	20.92
14:00:38	0.148	2.31	20.92
14:00:39	0.148	2.31	20.92
14:00:40	0.148	2.31	20.92
14:00:42	0.148	2.32	20.93
14:00:44	0.148	2.32	20.93
14:00:45	0.148	2.32	20.93
14:00:46	0.148	2.31	20.93
14:00:47	0.148	2.32	20.94
14:00:48	0.148	2.32	20.94
14:00:50	0.148	2.32	20.94
14:00:51	0.148	2.32	20.94
14:00:52	0.148	2.32	20.94
14:00:53	0.148	2.32	20.95
14:00:54	0.148	2.32	20.95
14:00:55	0.148	2.31	20.95
14:00:56	0.148	2.32	20.95
14:00:58	0.148	2.33	20.95
14:00:59	0.148	2.32	20.95
14:01:00	0.148	2.32	20.96
14:01:01	0.148	2.32	20.96
14:01:02	0.148	2.32	20.96
14:01:03	0.149	2.32	20.96
14:01:04	0.148	2.32	20.96
14:01:05	0.149	2.32	20.96
14:01:07	0.148	2.32	20.97
14:01:08	0.149	2.32	20.96
14:01:09	0.148	2.33	20.97
14:01:10	0.148	2.33	20.97
14:01:11	0.149	2.33	20.97
14:01:12	0.148	2.32	20.97
14:01:13	0.149	2.32	20.98
14:01:14	0.149	2.33	20.98
14:01:16	0.149	2.33	20.98
14:01:17	0.148	2.32	20.98
14:01:19	0.149	2.33	20.99
14:01:20	0.149	2.33	20.98
14:01:21	0.149	2.33	20.99
14:01:22	0.149	2.33	20.99
14:01:24	0.149	2.33	20.98
14:01:25	0.149	2.33	20.99
14:01:26	0.149	2.33	20.99
14:01:27	0.149	2.33	20.99
14:01:28	0.149	2.34	21
14:01:29	0.149	2.33	21
14:01:30	0.149	2.34	21
14:01:32	0.149	2.33	21
14:01:33	0.149	2.34	21.01
14:01:34	0.149	2.34	21.01
14:01:35	0.149	2.34	21.01
14:01:36	0.149	2.33	21.01
14:01:37	0.149	2.34	21.01
14:01:38	0.149	2.34	21.02
14:01:39	0.149	2.34	21.02
14:01:41	0.149	2.32	21.02
14:01:42	0.149	2.33	21.03
14:01:43	0.149	2.33	21.03
14:01:44	0.149	2.34	21.03
14:01:45	0.149	2.34	21.03
14:01:46	0.149	2.34	21.03
14:01:47	0.149	2.34	21.03
14:01:48	0.149	2.34	21.03
14:01:50	0.149	2.34	21.04
14:01:51	0.149	2.34	21.03
14:01:52	0.149	2.34	21.04
14:01:53	0.149	2.34	21.04
14:01:55	0.149	2.34	21.05
14:01:56	0.149	2.34	21.05
14:01:58	0.149	2.34	21.05
14:01:59	0.149	2.34	21.05
14:02:00	0.149	2.35	21.05
14:02:01	0.149	2.35	21.06
14:02:02	0.149	2.34	21.06
14:02:03	0.149	2.34	21.06
14:02:04	0.149	2.34	21.06
14:02:05	0.149	2.35	21.06
14:02:07	0.149	2.34	21.07
14:02:08	0.149	2.34	21.07
14:02:09	0.149	2.35	21.07
14:02:10	0.149	2.35	21.07
14:02:11	0.149	2.35	21.07
14:02:12	0.149	2.35	21.08
14:02:13	0.149	2.32	21.07
14:02:15	0.149	2.35	21.07
14:02:16	0.149	2.35	21.08
14:02:17	0.149	2.35	21.07
14:02:18	0.149	2.35	21.08
14:02:19	0.149	2.35	21.08
14:02:20	0.149	2.34	21.08
14:02:21	0.149	2.35	21.08
14:02:22	0.149	2.34	21.08
14:02:24	0.149	2.35	21.08
14:02:25	0.149	2.35	21.09
14:02:26	0.149	2.34	21.09
14:02:27	0.149	2.35	21.1
14:02:28	0.149	2.35	21.09
14:02:29	0.149	2.35	21.09
14:02:30	0.149	2.35	21.09
14:02:33	0.149	2.35	21.1
14:02:34	0.149	2.35	21.1
14:02:35	0.149	2.35	21.1
14:02:36	0.149	2.35	21.11
14:02:37	0.149	2.35	21.1
14:02:38	0.149	2.35	21.11
14:02:40	0.149	2.35	21.11
14:02:41	0.149	2.35	21.11
14:02:42	0.149	2.35	21.11
14:02:43	0.149	2.35	21.11
14:02:44	0.149	2.36	21.11
14:02:45	0.149	2.35	21.12
14:02:46	0.149	2.36	21.12
14:02:47	0.149	2.36	21.12
14:02:49	0.149	2.36	21.12
14:02:50	0.149	2.36	21.12
14:02:51	0.149	2.36	21.12
14:02:52	0.149	2.35	21.13
14:02:53	0.149	2.36	21.13
14:02:54	0.149	2.36	21.12
14:02:55	0.149	2.36	21.13
14:02:56	0.149	2.36	21.13
14:02:58	0.149	2.36	21.13
14:02:59	0.149	2.36	21.13
14:03:00	0.149	2.36	21.13
14:03:01	0.149	2.36	21.14
14:03:02	0.149	2.36	21.14
14:03:03	0.149	2.36	21.14
14:03:04	0.149	2.36	21.14
14:03:05	0.149	2.36	21.14
14:03:08	0.149	2.36	21.14
14:03:09	0.149	2.36	21.14
14:03:10	0.149	2.35	21.15
14:03:11	0.149	2.36	21.15
14:03:12	0.149	2.36	21.15
14:03:14	0.149	2.36	21.15
14:03:15	0.149	2.36	21.16
14:03:16	0.149	2.35	21.16
14:03:17	0.149	2.36	21.16
14:03:18	0.149	2.36	21.16
14:03:19	0.149	2.36	21.16
14:03:20	0.149	2.36	21.16
14:03:21	0.149	2.36	21.17
14:03:23	0.149	2.36	21.17
14:03:24	0.149	2.36	21.17
14:03:25	0.149	2.36	21.17
14:03:26	0.149	2.36	21.17
14:03:27	0.149	2.36	21.17
14:03:28	0.149	2.36	21.18
14:03:29	0.149	2.36	21.17
14:03:30	0.149	2.36	21.17
14:03:32	0.149	2.36	21.17
14:03:33	0.149	2.36	21.18
14:03:34	0.149	2.36	21.17
14:03:35	0.149	2.36	21.18
14:03:36	0.149	2.36	21.18
14:03:37	0.149	2.36	21.19
14:03:38	0.149	2.36	21.19
14:03:39	0.149	2.37	21.19
14:03:41	0.149	2.37	21.18
14:03:43	0.149	2.37	21.19
14:03:44	0.149	2.37	21.19
14:03:45	0.149	2.36	21.2
14:03:46	0.149	2.34	21.19
14:03:48	0.149	2.37	21.2
14:03:49	0.149	2.36	21.2
14:03:50	0.149	2.37	21.2
14:03:51	0.149	2.37	21.2
14:03:52	0.149	2.36	21.2
14:03:53	0.149	2.36	21.2
14:03:54	0.15	2.37	21.2
14:03:55	0.15	2.37	21.2
14:03:57	0.149	2.36	21.21
14:03:58	0.149	2.36	21.21
14:03:59	0.15	2.36	21.22
14:04:00	0.149	2.36	21.21
14:04:01	0.149	2.37	21.21
14:04:02	0.149	2.36	21.21
14:04:03	0.149	2.37	21.21
14:04:04	0.149	2.36	21.21
14:04:06	0.149	2.37	21.22
14:04:07	0.149	2.37	21.22
14:04:08	0.149	2.37	21.22
14:04:09	0.149	2.37	21.22
14:04:10	0.149	2.37	21.22
14:04:11	0.15	2.37	21.22
14:04:12	0.15	2.37	21.23
14:04:13	0.15	2.37	21.23
14:04:15	0.149	2.37	21.22
14:04:16	0.149	2.37	21.22
14:04:18	0.15	2.36	21.23
14:04:19	0.149	2.37	21.24
14:04:20	0.149	2.37	21.23
14:04:22	0.149	2.37	21.23
14:04:23	0.15	2.37	21.23
14:04:24	0.149	2.37	21.24
14:04:25	0.149	2.37	21.24
14:04:26	0.15	2.37	21.24
14:04:27	0.149	2.37	21.24
14:04:28	0.15	2.37	21.24
14:04:29	0.15	2.37	21.24
14:04:31	0.149	2.37	21.24
14:04:32	0.149	2.39	21.25
14:04:33	0.15	2.37	21.25
14:04:34	0.15	2.37	21.25
14:04:35	0.149	2.37	21.25
14:04:36	0.149	2.37	21.25
14:04:37	0.149	2.37	21.25
14:04:38	0.149	2.38	21.26
14:04:40	0.149	2.37	21.25
14:04:41	0.149	2.37	21.26
14:04:42	0.15	2.37	21.26
14:04:43	0.149	2.37	21.25
14:04:44	0.15	2.37	21.26
14:04:45	0.149	2.37	21.26
14:04:46	0.15	2.38	21.27
14:04:48	0.149	2.37	21.27
14:04:49	0.149	2.37	21.26
14:04:50	0.15	2.38	21.27
14:04:51	0.149	2.38	21.27
14:04:53	0.149	2.37	21.28
14:04:54	0.15	2.37	21.27
14:04:56	0.149	2.37	21.28
14:04:57	0.149	2.37	21.28
14:04:58	0.149	2.37	21.28
14:04:59	0.15	2.37	21.28
14:05:00	0.15	2.37	21.28
14:05:01	0.15	2.37	21.28
14:05:02	0.15	2.37	21.28
14:05:03	0.149	2.37	21.28
14:05:05	0.15	2.37	21.29
14:05:06	0.15	2.37	21.29
14:05:07	0.149	2.37	21.28
14:05:08	0.149	2.37	21.28
14:05:09	0.149	2.37	21.29
14:05:10	0.149	2.38	21.29
14:05:11	0.149	2.37	21.29
14:05:13	0.149	2.37	21.29
14:05:14	0.149	2.38	21.29
14:05:15	0.15	2.37	21.3
14:05:16	0.149	2.37	21.3
14:05:17	0.15	2.39	21.3
14:05:18	0.15	2.37	21.3
14:05:19	0.15	2.37	21.3
14:05:20	0.15	2.38	21.3
14:05:22	0.149	2.37	21.3
14:05:23	0.149	2.38	21.31
14:05:24	0.149	2.37	21.3
14:05:25	0.149	2.38	21.31
14:05:26	0.149	2.38	21.3
14:05:28	0.149	2.38	21.31
14:05:30	0.149	2.38	21.32
14:05:31	0.149	2.38	21.31
14:05:32	0.149	2.38	21.31
14:05:33	0.149	2.38	21.31
14:05:34	0.15	2.38	21.32
14:05:35	0.149	2.38	21.32
14:05:36	0.149	2.38	21.32
14:05:38	0.149	2.38	21.32
14:05:39	0.149	2.38	21.33
14:05:40	0.149	2.38	21.33
14:05:41	0.149	2.38	21.32
14:05:42	0.149	2.38	21.33
14:05:43	0.149	2.38	21.32
14:05:44	0.149	2.38	21.33
14:05:45	0.149	2.38	21.33
14:05:47	0.149	2.38	21.32
14:05:48	0.149	2.38	21.33
14:05:49	0.149	2.38	21.34
14:05:50	0.149	2.38	21.34
14:05:51	0.149	2.38	21.33
14:05:52	0.149	2.38	21.34
14:05:53	0.149	2.38	21.34
14:05:54	0.149	2.37	21.34
14:05:56	0.149	2.37	21.34
14:05:57	0.149	2.38	21.35
14:05:58	0.149	2.38	21.35
14:05:59	0.149	2.37	21.35
14:06:00	0.149	2.38	21.35
14:06:01	0.149	2.37	21.35
14:06:04	0.149	2.38	21.35
14:06:05	0.149	2.38	21.35
14:06:06	0.149	2.37	21.35
14:06:07	0.149	2.38	21.35
14:06:08	0.149	2.38	21.36
14:06:09	0.15	2.37	21.36
14:06:10	0.149	2.38	21.36
14:06:12	0.149	2.38	21.36
14:06:13	0.149	2.38	21.36
14:06:14	0.149	2.38	21.36
14:06:15	0.149	2.38	21.36
14:06:16	0.149	2.38	21.36
14:06:17	0.149	2.38	21.37
14:06:18	0.149	2.38	21.36
14:06:19	0.149	2.38	21.36
14:06:21	0.149	2.38	21.37
14:06:22	0.149	2.38	21.37
14:06:23	0.149	2.38	21.37
14:06:24	0.149	2.38	21.37
14:06:25	0.149	2.38	21.37
14:06:26	0.149	2.38	21.38
14:06:27	0.149	2.38	21.37
14:06:28	0.149	2.38	21.38
14:06:30	0.149	2.38	21.37
14:06:31	0.149	2.38	21.38
14:06:32	0.149	2.38	21.38
14:06:33	0.149	2.38	21.38
14:06:34	0.149	2.38	21.38
14:06:35	0.149	2.38	21.38
14:06:36	0.149	2.38	21.38
14:06:39	0.149	2.38	21.38
14:06:40	0.149	2.38	21.39
14:06:41	0.149	2.38	21.39
14:06:42	0.149	2.38	21.39
14:06:43	0.149	2.38	21.39
14:06:44	0.149	2.38	21.39
14:06:46	0.149	2.38	21.39
14:06:47	0.149	2.38	21.39
14:06:48	0.149	2.38	21.39
14:06:49	0.149	2.38	21.39
14:06:50	0.149	2.38	21.39
14:06:51	0.149	2.38	21.39
14:06:52	0.149	2.38	21.39
14:06:53	0.149	2.38	21.4
14:06:55	0.149	2.38	21.39
14:06:56	0.149	2.38	21.4
14:06:57	0.149	2.38	21.4
14:06:58	0.149	2.38	21.4
14:06:59	0.149	2.38	21.4
14:07:00	0.149	2.38	21.4
14:07:01	0.149	2.38	21.41
14:07:02	0.149	2.39	21.4
14:07:04	0.149	2.38	21.41
14:07:05	0.149	2.37	21.41
14:07:06	0.149	2.37	21.41
14:07:07	0.149	2.37	21.41
14:07:08	0.149	2.38	21.42
14:07:09	0.149	2.38	21.42
14:07:10	0.149	2.38	21.41
14:07:12	0.149	2.38	21.41
14:07:14	0.149	2.39	21.41
14:07:15	0.149	2.38	21.42
14:07:16	0.149	2.38	21.42
14:07:17	0.149	2.38	21.42
14:07:18	0.149	2.37	21.42
14:07:20	0.149	2.38	21.42
14:07:21	0.149	2.38	21.42
14:07:22	0.149	2.38	21.42
14:07:23	0.149	2.38	21.42
14:07:24	0.149	2.38	21.42
14:07:25	0.149	2.38	21.43
14:07:26	0.149	2.4	21.43
14:07:27	0.149	2.38	21.42
14:07:29	0.149	2.38	21.43
14:07:30	0.149	2.38	21.43
14:07:31	0.149	2.38	21.43
14:07:32	0.149	2.38	21.44
14:07:33	0.149	2.38	21.43
14:07:34	0.149	2.38	21.44
14:07:35	0.149	2.38	21.43
14:07:36	0.149	2.38	21.43
14:07:38	0.149	2.38	21.44
14:07:39	0.149	2.36	21.43
14:07:40	0.149	2.38	21.44
14:07:41	0.149	2.38	21.44
14:07:42	0.149	2.38	21.44
14:07:43	0.149	2.38	21.44
14:07:44	0.149	2.38	21.44
14:07:46	0.149	2.38	21.44
14:07:47	0.149	2.38	21.44
14:07:49	0.149	2.38	21.45
14:07:50	0.149	2.38	21.45
14:07:51	0.149	2.38	21.45
14:07:52	0.149	2.38	21.45
14:07:54	0.149	2.38	21.45
14:07:55	0.149	2.38	21.45
14:07:56	0.149	2.38	21.45
14:07:57	0.149	2.38	21.45
14:07:58	0.149	2.38	21.45
14:07:59	0.149	2.38	21.45
14:08:00	0.149	2.38	21.46
14:08:02	0.149	2.38	21.46
14:08:03	0.149	2.38	21.46
14:08:04	0.149	2.38	21.46
14:08:05	0.149	2.38	21.46
14:08:06	0.149	2.38	21.46
14:08:07	0.149	2.38	21.46
14:08:08	0.149	2.38	21.46
14:08:09	0.149	2.38	21.46
14:08:11	0.149	2.38	21.46
14:08:12	0.149	2.39	21.47
14:08:13	0.149	2.38	21.47
14:08:14	0.149	2.38	21.47
14:08:15	0.149	2.38	21.47
14:08:16	0.149	2.38	21.47
14:08:17	0.149	2.38	21.47
14:08:18	0.149	2.38	21.47
14:08:20	0.149	2.38	21.47
14:08:21	0.149	2.38	21.47
14:08:22	0.149	2.38	21.48
14:08:24	0.149	2.38	21.48
14:08:25	0.149	2.38	21.48
14:08:26	0.149	2.38	21.48
14:08:28	0.149	2.38	21.49
14:08:29	0.149	2.38	21.49
14:08:30	0.149	2.38	21.48
14:08:31	0.149	2.38	21.49
14:08:32	0.149	2.38	21.49
14:08:33	0.149	2.38	21.48
14:08:34	0.149	2.38	21.49
14:08:36	0.149	2.37	21.49
14:08:37	0.149	2.38	21.49
14:08:38	0.149	2.38	21.49
14:08:39	0.149	2.38	21.49
14:08:40	0.149	2.38	21.49
14:08:41	0.149	2.38	21.5
14:08:42	0.149	2.38	21.49
14:08:43	0.149	2.38	21.5
14:08:45	0.149	2.38	21.49
14:08:46	0.148	2.38	21.49
14:08:47	0.148	2.38	21.5
14:08:48	0.149	2.38	21.49
14:08:49	0.149	2.38	21.5
14:08:50	0.148	2.38	21.5
14:08:51	0.148	2.38	21.5
14:08:52	0.148	2.38	21.5
14:08:54	0.148	2.38	21.5
14:08:55	0.148	2.38	21.5
14:08:56	0.148	2.38	21.5
14:08:57	0.148	2.38	21.5
14:08:58	0.148	2.38	21.5
14:09:01	0.148	2.38	21.5
14:09:02	0.148	2.38	21.51
14:09:03	0.149	2.38	21.51
14:09:04	0.148	2.38	21.51
14:09:05	0.148	2.38	21.51
14:09:06	0.148	2.38	21.51
14:09:07	0.149	2.38	21.51
14:09:08	0.148	2.38	21.51
14:09:10	0.148	2.38	21.51
14:09:11	0.148	2.38	21.52
14:09:12	0.148	2.38	21.52
14:09:13	0.148	2.38	21.52
14:09:14	0.148	2.38	21.51
14:09:15	0.148	2.38	21.52
14:09:16	0.148	2.38	21.52
14:09:17	0.148	2.38	21.52
14:09:19	0.148	2.38	21.52
14:09:20	0.148	2.38	21.52
14:09:21	0.148	2.38	21.52
14:09:22	0.148	2.38	21.52
14:09:23	0.148	2.38	21.52
14:09:24	0.148	2.38	21.52
14:09:25	0.148	2.38	21.52
14:09:26	0.148	2.38	21.52
14:09:28	0.148	2.38	21.53
14:09:29	0.148	2.38	21.53
14:09:30	0.148	2.38	21.52
14:09:31	0.148	2.38	21.53
14:09:32	0.148	2.37	21.53
14:09:33	0.148	2.37	21.53
14:09:36	0.148	2.37	21.54
14:09:37	0.148	2.37	21.53
14:09:38	0.148	2.37	21.54
14:09:39	0.148	2.37	21.54
14:09:40	0.148	2.37	21.54
14:09:41	0.148	2.38	21.54
14:09:42	0.148	2.38	21.54
14:09:44	0.148	2.37	21.54
14:09:45	0.148	2.37	21.54
14:09:46	0.148	2.38	21.55
14:09:47	0.148	2.37	21.55
14:09:48	0.148	2.38	21.55
14:09:49	0.148	2.37	21.54
14:09:50	0.148	2.37	21.55
14:09:51	0.148	2.38	21.55
14:09:53	0.148	2.38	21.56
14:09:54	0.148	2.37	21.55
14:09:55	0.148	2.38	21.55
14:09:56	0.148	2.37	21.55
14:09:57	0.148	2.37	21.55
14:09:58	0.148	2.37	21.55
14:09:59	0.148	2.37	21.55
14:10:00	0.148	2.37	21.56
14:10:02	0.148	2.37	21.56
14:10:03	0.148	2.37	21.56
14:10:04	0.148	2.37	21.56
14:10:05	0.148	2.38	21.55
14:10:06	0.148	2.37	21.56
14:10:07	0.148	2.38	21.56
14:10:08	0.148	2.38	21.56
14:10:11	0.148	2.37	21.56
14:10:12	0.148	2.38	21.56
14:10:13	0.148	2.38	21.56
14:10:14	0.148	2.38	21.56
14:10:15	0.148	2.38	21.56
14:10:16	0.148	2.38	21.56
14:10:18	0.148	2.38	21.57
14:10:19	0.148	2.37	21.56
14:10:20	0.148	2.38	21.57
14:10:21	0.148	2.37	21.57
14:10:22	0.148	2.38	21.57
14:10:23	0.148	2.37	21.57
14:10:24	0.148	2.37	21.56
14:10:25	0.148	2.38	21.57
14:10:27	0.148	2.38	21.57
14:10:28	0.148	2.38	21.57
14:10:29	0.148	2.37	21.57
14:10:30	0.148	2.37	21.57
14:10:31	0.148	2.37	21.57
14:10:32	0.148	2.38	21.58
14:10:33	0.148	2.38	21.57
14:10:34	0.148	2.38	21.57
14:10:36	0.148	2.38	21.57
14:10:37	0.148	2.38	21.58
14:10:38	0.148	2.38	21.58
14:10:39	0.148	2.38	21.58
14:10:40	0.148	2.38	21.58
14:10:41	0.148	2.38	21.58
14:10:42	0.148	2.38	21.58
14:10:44	0.148	2.38	21.58
14:10:45	0.148	2.38	21.58
14:10:47	0.147	2.38	21.58
14:10:48	0.148	2.35	21.58
14:10:49	0.148	2.38	21.58
14:10:50	0.148	2.38	21.58
14:10:52	0.148	2.38	21.58
14:10:53	0.148	2.37	21.59
14:10:54	0.148	2.38	21.59
14:10:55	0.148	2.37	21.59
14:10:56	0.148	2.37	21.59
14:10:57	0.147	2.37	21.59
14:10:58	0.147	2.37	21.59
14:10:59	0.147	2.38	21.59
14:11:01	0.147	2.37	21.59
14:11:02	0.147	2.38	21.59
14:11:03	0.147	2.37	21.59
14:11:04	0.147	2.37	21.6
14:11:05	0.147	2.37	21.59
14:11:06	0.147	2.37	21.6
14:11:07	0.147	2.37	21.6
14:11:08	0.147	2.37	21.6
14:11:10	0.147	2.37	21.6
14:11:11	0.147	2.37	21.59
14:11:12	0.147	2.37	21.6
14:11:13	0.147	2.33	21.6
14:11:14	0.147	2.37	21.6
14:11:15	0.147	2.37	21.6
14:11:16	0.147	2.37	21.6
14:11:17	0.147	2.37	21.61
14:11:19	0.147	2.37	21.61
14:11:20	0.147	2.37	21.61
14:11:21	0.147	2.37	21.6
14:11:22	0.147	2.37	21.61
14:11:24	0.147	2.37	21.61
14:11:25	0.147	2.37	21.61
14:11:27	0.147	2.37	21.61
14:11:28	0.147	2.37	21.61
14:11:29	0.147	2.37	21.61
14:11:30	0.147	2.37	21.62
14:11:31	0.147	2.37	21.61
14:11:32	0.147	2.37	21.61
14:11:33	0.147	2.37	21.61
14:11:35	0.147	2.37	21.61
14:11:36	0.147	2.37	21.61
14:11:37	0.147	2.37	21.62
14:11:38	0.147	2.37	21.62
14:11:39	0.147	2.37	21.62
14:11:40	0.147	2.37	21.62
14:11:41	0.147	2.37	21.62
14:11:42	0.147	2.37	21.62
14:11:44	0.147	2.37	21.62
14:11:45	0.147	2.37	21.62
14:11:46	0.147	2.37	21.62
14:11:47	0.147	2.37	21.62
14:11:48	0.147	2.37	21.63
14:11:49	0.147	2.37	21.63
14:11:50	0.147	2.37	21.62
14:11:51	0.147	2.37	21.62
14:11:53	0.147	2.36	21.63
14:11:54	0.147	2.37	21.63
14:11:55	0.147	2.37	21.63
14:11:56	0.147	2.37	21.63
14:11:57	0.147	2.37	21.63
14:11:58	0.147	2.37	21.63
14:11:59	0.147	2.37	21.63
14:12:02	0.147	2.37	21.64
14:12:03	0.147	2.37	21.64
14:12:04	0.147	2.37	21.64
14:12:05	0.147	2.37	21.64
14:12:06	0.147	2.37	21.64
14:12:07	0.147	2.37	21.64
14:12:08	0.147	2.36	21.64
14:12:10	0.147	2.37	21.64
14:12:11	0.147	2.37	21.64
14:12:12	0.147	2.37	21.64
14:12:13	0.147	2.37	21.64
14:12:14	0.147	2.37	21.64
14:12:15	0.147	2.36	21.64
14:12:16	0.147	2.37	21.65
14:12:18	0.147	2.37	21.65
14:12:19	0.147	2.37	21.65
14:12:20	0.147	2.37	21.65
14:12:21	0.147	2.37	21.65
14:12:22	0.147	2.37	21.65
14:12:23	0.147	2.37	21.65
14:12:24	0.147	2.37	21.65
14:12:25	0.146	2.36	21.65
14:12:27	0.147	2.37	21.65
14:12:28	0.147	2.36	21.66
14:12:29	0.147	2.37	21.65
14:12:30	0.147	2.36	21.66
14:12:31	0.147	2.37	21.65
14:12:32	0.147	2.36	21.66
14:12:33	0.146	2.37	21.66
14:12:34	0.147	2.37	21.65
14:12:36	0.146	2.36	21.66
14:12:37	0.146	2.36	21.66
14:12:39	0.146	2.36	21.66
14:12:40	0.146	2.36	21.66
14:12:41	0.147	2.36	21.66
14:12:42	0.147	2.36	21.66
14:12:44	0.147	2.35	21.66
14:12:45	0.147	2.37	21.66
14:12:46	0.146	2.37	21.66
14:12:47	0.146	2.37	21.67
14:12:48	0.146	2.36	21.67
14:12:49	0.146	2.36	21.67
14:12:50	0.146	2.36	21.67
14:12:52	0.146	2.36	21.66
14:12:53	0.146	2.36	21.66
14:12:54	0.146	2.37	21.67
14:12:55	0.146	2.36	21.67
14:12:56	0.146	2.36	21.67
14:12:57	0.146	2.36	21.67
14:12:58	0.146	2.36	21.67
14:12:59	0.146	2.36	21.67
14:13:01	0.146	2.36	21.67
14:13:02	0.146	2.36	21.67
14:13:03	0.146	2.36	21.68
14:13:04	0.146	2.36	21.67
14:13:05	0.146	2.36	21.68
14:13:06	0.146	2.36	21.68
14:13:07	0.146	2.36	21.68
14:13:08	0.146	2.36	21.68
14:13:10	0.146	2.36	21.68
14:13:11	0.146	2.36	21.68
14:13:12	0.146	2.36	21.68
14:13:13	0.146	2.36	21.68
14:13:15	0.146	2.36	21.69
14:13:17	0.146	2.36	21.69
14:13:18	0.146	2.36	21.68
14:13:19	0.146	2.36	21.69
14:13:20	0.146	2.36	21.69
14:13:21	0.146	2.36	21.68
14:13:22	0.146	2.36	21.69
14:13:23	0.146	2.37	21.69
14:13:24	0.146	2.36	21.7
14:13:26	0.146	2.36	21.69
14:13:27	0.146	2.36	21.69
14:13:28	0.146	2.36	21.7
14:13:29	0.146	2.36	21.7
14:13:30	0.146	2.36	21.7
14:13:31	0.146	2.36	21.7
14:13:32	0.146	2.36	21.7
14:13:33	0.146	2.36	21.7
14:13:35	0.146	2.36	21.7
14:13:36	0.146	2.4	21.7
14:13:37	0.146	2.36	21.7
14:13:38	0.146	2.36	21.7
14:13:39	0.146	2.36	21.7
14:13:40	0.146	2.36	21.7
14:13:41	0.146	2.36	21.7
14:13:42	0.146	2.36	21.7
14:13:44	0.146	2.36	21.7
14:13:45	0.146	2.37	21.71
14:13:46	0.146	2.36	21.71
14:13:47	0.146	2.36	21.71
14:13:48	0.146	2.36	21.71
14:13:51	0.146	2.36	21.71
14:13:52	0.146	2.36	21.71
14:13:53	0.146	2.36	21.71
14:13:54	0.146	2.36	21.71
14:13:55	0.146	2.36	21.71
14:13:56	0.146	2.36	21.71
14:13:57	0.146	2.36	21.71
14:13:58	0.146	2.36	21.72
14:14:00	0.146	2.36	21.72
14:14:01	0.146	2.36	21.72
14:14:02	0.146	2.36	21.72
14:14:03	0.146	2.36	21.72
14:14:04	0.146	2.36	21.72
14:14:05	0.146	2.36	21.72
14:14:06	0.146	2.36	21.71
14:14:07	0.146	2.36	21.72
14:14:09	0.145	2.36	21.72
14:14:10	0.145	2.35	21.72
14:14:11	0.146	2.36	21.72
14:14:12	0.146	2.35	21.72
14:14:13	0.146	2.36	21.72
14:14:14	0.146	2.36	21.72
14:14:15	0.146	2.36	21.72
14:14:16	0.146	2.35	21.72
14:14:18	0.145	2.35	21.72
14:14:19	0.146	2.35	21.72
14:14:20	0.146	2.35	21.72
14:14:21	0.146	2.35	21.72
14:14:22	0.146	2.35	21.72
14:14:23	0.145	2.35	21.72
14:14:26	0.145	2.35	21.73
14:14:27	0.145	2.35	21.73
14:14:28	0.145	2.36	21.73
14:14:29	0.145	2.35	21.73
14:14:30	0.145	2.35	21.72
14:14:31	0.145	2.35	21.73
14:14:32	0.145	2.35	21.72
14:14:34	0.145	2.35	21.73
14:14:35	0.145	2.35	21.73
14:14:36	0.145	2.35	21.73
14:14:37	0.145	2.35	21.73
14:14:38	0.145	2.35	21.74
14:14:39	0.145	2.35	21.74
14:14:40	0.145	2.36	21.74
14:14:41	0.145	2.35	21.73
14:14:43	0.145	2.35	21.73
14:14:44	0.145	2.35	21.74
14:14:45	0.145	2.35	21.74
14:14:46	0.145	2.35	21.74
14:14:47	0.145	2.35	21.74
14:14:48	0.145	2.35	21.74
14:14:49	0.145	2.35	21.74
14:14:50	0.145	2.35	21.74
14:14:52	0.145	2.35	21.74
14:14:53	0.145	2.35	21.74
14:14:54	0.145	2.35	21.74
14:14:55	0.145	2.36	21.74
14:14:56	0.145	2.35	21.74
14:14:57	0.145	2.35	21.74
14:14:58	0.145	2.35	21.74
14:14:59	0.145	2.35	21.74
14:15:01	0.145	2.35	21.74
14:15:03	0.145	2.35	21.74
14:15:04	0.145	2.35	21.75
14:15:05	0.145	2.35	21.74
14:15:06	0.145	2.35	21.75
14:15:08	0.145	2.35	21.74
14:15:09	0.145	2.35	21.75
14:15:10	0.145	2.35	21.75
14:15:11	0.145	2.35	21.75
14:15:12	0.145	2.35	21.75
14:15:13	0.145	2.35	21.75
14:15:14	0.145	2.35	21.75
14:15:15	0.145	2.35	21.75
14:15:17	0.145	2.35	21.75
14:15:18	0.145	2.35	21.75
14:15:19	0.145	2.35	21.75
14:15:20	0.145	2.35	21.76
14:15:21	0.145	2.35	21.75
14:15:22	0.145	2.35	21.75
14:15:23	0.145	2.35	21.75
14:15:24	0.145	2.35	21.75
14:15:26	0.145	2.35	21.76
14:15:27	0.145	2.34	21.76
14:15:28	0.145	2.35	21.76
14:15:29	0.145	2.35	21.76
14:15:30	0.145	2.35	21.76
14:15:31	0.145	2.35	21.76
14:15:32	0.145	2.35	21.76
14:15:33	0.145	2.35	21.75
14:15:35	0.145	2.35	21.76
14:15:36	0.145	2.35	21.76
14:15:37	0.145	2.35	21.76
14:15:38	0.145	2.35	21.76
14:15:40	0.145	2.35	21.76
14:15:41	0.145	2.35	21.76
14:15:43	0.145	2.35	21.76
14:15:44	0.145	2.35	21.77
14:15:45	0.145	2.35	21.76
14:15:46	0.145	2.35	21.77
14:15:47	0.145	2.35	21.77
14:15:48	0.144	2.35	21.77
14:15:49	0.145	2.35	21.77
14:15:51	0.144	2.35	21.77
14:15:52	0.144	2.34	21.78
14:15:53	0.144	2.35	21.77
14:15:54	0.144	2.35	21.77
14:15:55	0.144	2.35	21.78
14:15:56	0.144	2.35	21.77
14:15:57	0.144	2.35	21.78
14:15:58	0.144	2.35	21.77
14:16:00	0.144	2.35	21.78
14:16:01	0.144	2.35	21.78
14:16:02	0.144	2.35	21.78
14:16:03	0.144	2.35	21.78
14:16:04	0.144	2.33	21.78
14:16:05	0.144	2.35	21.78
14:16:06	0.144	2.35	21.78
14:16:07	0.144	2.35	21.78
14:16:09	0.144	2.35	21.78
14:16:10	0.144	2.35	21.78
14:16:11	0.144	2.34	21.78
14:16:12	0.144	2.35	21.78
14:16:13	0.144	2.35	21.78
14:16:14	0.144	2.35	21.78
14:16:17	0.144	2.35	21.78
14:16:18	0.144	2.35	21.78
14:16:19	0.144	2.35	21.79
14:16:20	0.144	2.35	21.78
14:16:21	0.144	2.35	21.78
14:16:22	0.144	2.34	21.79
14:16:23	0.144	2.34	21.79
14:16:25	0.144	2.34	21.79
14:16:26	0.144	2.34	21.79
14:16:27	0.144	2.34	21.79
14:16:28	0.144	2.34	21.79
14:16:29	0.144	2.35	21.79
14:16:30	0.144	2.34	21.79
14:16:31	0.144	2.34	21.79
14:16:32	0.144	2.34	21.79
14:16:34	0.144	2.34	21.79
14:16:35	0.144	2.34	21.79
14:16:36	0.144	2.34	21.79
14:16:37	0.144	2.34	21.79
14:16:38	0.144	2.34	21.79
14:16:39	0.144	2.34	21.8
14:16:40	0.144	2.34	21.79
14:16:41	0.144	2.34	21.79
14:16:43	0.144	2.34	21.79
14:16:44	0.144	2.35	21.79
14:16:45	0.144	2.34	21.8
14:16:46	0.144	2.34	21.8
14:16:47	0.144	2.34	21.8
14:16:48	0.144	2.34	21.8
14:16:49	0.144	2.34	21.8
14:16:50	0.144	2.34	21.8
14:16:52	0.144	2.34	21.8
14:16:54	0.144	2.34	21.8
14:16:55	0.144	2.34	21.8
14:16:56	0.144	2.34	21.8
14:16:57	0.144	2.34	21.8
14:16:58	0.144	2.34	21.8
14:17:00	0.144	2.34	21.8
14:17:01	0.143	2.34	21.8
14:17:02	0.144	2.34	21.8
14:17:03	0.144	2.34	21.8
14:17:04	0.144	2.34	21.8
14:17:05	0.144	2.34	21.8
14:17:06	0.144	2.34	21.8
14:17:07	0.144	2.34	21.81
14:17:09	0.144	2.34	21.8
14:17:10	0.144	2.34	21.8
14:17:11	0.144	2.34	21.81
14:17:12	0.144	2.34	21.8
14:17:13	0.144	2.34	21.81
14:17:14	0.143	2.34	21.81
14:17:15	0.143	2.34	21.81
14:17:16	0.144	2.34	21.81
14:17:18	0.143	2.34	21.81
14:17:19	0.143	2.34	21.81
14:17:20	0.143	2.34	21.81
14:17:21	0.143	2.33	21.81
14:17:22	0.143	2.34	21.81
14:17:23	0.143	2.34	21.81
14:17:24	0.143	2.33	21.81
14:17:26	0.143	2.34	21.81
14:17:27	0.143	2.34	21.81
14:17:28	0.143	2.34	21.81
14:17:29	0.143	2.34	21.81
14:17:30	0.143	2.34	21.81
14:17:32	0.143	2.33	21.81
14:17:34	0.143	2.34	21.81
14:17:35	0.143	2.34	21.82
14:17:36	0.143	2.34	21.82
14:17:37	0.143	2.34	21.82
14:17:38	0.143	2.34	21.82
14:17:39	0.143	2.34	21.82
14:17:40	0.143	2.34	21.81
14:17:41	0.143	2.34	21.82
14:17:43	0.143	2.33	21.82
14:17:44	0.143	2.33	21.82
14:17:45	0.143	2.34	21.82
14:17:46	0.143	2.34	21.82
14:17:47	0.143	2.34	21.82
14:17:48	0.143	2.33	21.82
14:17:49	0.143	2.33	21.82
14:17:50	0.143	2.33	21.83
14:17:52	0.143	2.33	21.82
14:17:53	0.143	2.34	21.83
14:17:54	0.143	2.34	21.83
14:17:55	0.143	2.34	21.83
14:17:56	0.143	2.34	21.82
14:17:57	0.143	2.33	21.82
14:17:58	0.143	2.34	21.83
14:18:00	0.143	2.32	21.83
14:18:01	0.143	2.34	21.83
14:18:02	0.143	2.34	21.83
14:18:03	0.143	2.34	21.83
14:18:04	0.143	2.33	21.83
14:18:05	0.143	2.33	21.83
14:18:08	0.143	2.33	21.83
14:18:09	0.143	2.34	21.83
14:18:10	0.143	2.33	21.83
14:18:11	0.143	2.34	21.83
14:18:12	0.143	2.33	21.83
14:18:13	0.143	2.34	21.83
14:18:14	0.143	2.33	21.83
14:18:15	0.143	2.34	21.83
14:18:17	0.143	2.33	21.83
14:18:18	0.143	2.33	21.83
14:18:19	0.143	2.34	21.84
14:18:20	0.143	2.33	21.84
14:18:21	0.143	2.33	21.84
14:18:22	0.143	2.33	21.84
14:18:23	0.143	2.32	21.84
14:18:24	0.143	2.33	21.84
14:18:26	0.143	2.33	21.84
14:18:27	0.143	2.33	21.84
14:18:28	0.143	2.33	21.84
14:18:29	0.143	2.33	21.84
14:18:30	0.143	2.33	21.84
14:18:31	0.143	2.33	21.85
14:18:32	0.143	2.33	21.84
14:18:33	0.143	2.33	21.84
14:18:35	0.143	2.34	21.85
14:18:36	0.143	2.33	21.85
14:18:37	0.143	2.33	21.84
14:18:38	0.143	2.33	21.84
14:18:39	0.143	2.33	21.85
14:18:40	0.143	2.33	21.84
14:18:41	0.143	2.32	21.85
14:18:43	0.143	2.33	21.85
14:18:45	0.142	2.33	21.85
14:18:46	0.143	2.33	21.85
14:18:47	0.142	2.33	21.85
14:18:48	0.142	2.32	21.85
14:18:49	0.143	2.33	21.85
14:18:51	0.142	2.33	21.84
14:18:52	0.142	2.33	21.84
14:18:53	0.142	2.33	21.85
14:18:54	0.142	2.32	21.85
14:18:55	0.142	2.33	21.85
14:18:56	0.142	2.32	21.85
14:18:57	0.142	2.32	21.85
14:18:58	0.142	2.32	21.85
14:19:00	0.142	2.32	21.85
14:19:01	0.142	2.33	21.86
14:19:02	0.142	2.32	21.85
14:19:03	0.142	2.33	21.85
14:19:04	0.142	2.32	21.85
14:19:05	0.142	2.33	21.85
14:19:06	0.142	2.33	21.86
14:19:07	0.142	2.32	21.86
14:19:09	0.142	2.33	21.85
14:19:10	0.142	2.32	21.86
14:19:11	0.142	2.33	21.86
14:19:12	0.142	2.33	21.86
14:19:13	0.142	2.32	21.86
14:19:14	0.142	2.32	21.86
14:19:15	0.142	2.35	21.86
14:19:16	0.142	2.32	21.86
14:19:18	0.142	2.32	21.86
14:19:19	0.142	2.32	21.86
14:19:20	0.142	2.32	21.86
14:19:21	0.142	2.32	21.87
14:19:23	0.142	2.33	21.86
14:19:25	0.142	2.33	21.86
14:19:26	0.142	2.32	21.86
14:19:27	0.142	2.33	21.86
14:19:28	0.142	2.32	21.86
14:19:29	0.142	2.32	21.87
14:19:30	0.142	2.32	21.87
14:19:31	0.142	2.32	21.86
14:19:32	0.142	2.32	21.87
14:19:34	0.142	2.32	21.87
14:19:35	0.142	2.32	21.87
14:19:36	0.142	2.32	21.87
14:19:37	0.142	2.32	21.87
14:19:38	0.142	2.32	21.87
14:19:39	0.142	2.3	21.86
14:19:40	0.142	2.32	21.87
14:19:41	0.142	2.32	21.87
14:19:43	0.142	2.32	21.87
14:19:44	0.142	2.32	21.87
14:19:45	0.142	2.32	21.87
14:19:46	0.142	2.32	21.87
14:19:47	0.142	2.33	21.87
14:19:48	0.142	2.32	21.87
14:19:49	0.142	2.32	21.88
14:19:50	0.142	2.32	21.87
14:19:52	0.142	2.32	21.87
14:19:53	0.142	2.32	21.87
14:19:54	0.142	2.32	21.87
14:19:55	0.142	2.32	21.88
14:19:56	0.142	2.32	21.88
14:19:57	0.142	2.32	21.88
14:19:58	0.142	2.32	21.87
14:20:01	0.142	2.32	21.88
14:20:02	0.142	2.32	21.88
14:20:03	0.142	2.32	21.88
14:20:04	0.142	2.32	21.88
14:20:05	0.142	2.32	21.88
14:20:06	0.142	2.32	21.88
14:20:07	0.142	2.32	21.88
14:20:09	0.141	2.31	21.88
14:20:10	0.142	2.32	21.88
14:20:11	0.141	2.32	21.88
14:20:12	0.142	2.32	21.88
14:20:13	0.141	2.32	21.88
14:20:14	0.141	2.32	21.89
14:20:15	0.141	2.32	21.88
14:20:16	0.141	2.32	21.88
14:20:18	0.141	2.32	21.88
14:20:19	0.141	2.32	21.89
14:20:20	0.141	2.32	21.89
14:20:21	0.141	2.32	21.88
14:20:22	0.141	2.32	21.89
14:20:23	0.141	2.32	21.89
14:20:24	0.141	2.32	21.89
14:20:26	0.141	2.32	21.9
14:20:27	0.141	2.32	21.89
14:20:28	0.141	2.32	21.89
14:20:29	0.141	2.32	21.89
14:20:30	0.141	2.32	21.89
14:20:31	0.141	2.33	21.89
14:20:32	0.141	2.31	21.89
14:20:33	0.141	2.32	21.89
14:20:35	0.141	2.32	21.89
14:20:36	0.141	2.31	21.89
14:20:38	0.141	2.32	21.89
14:20:39	0.141	2.31	21.9
14:20:40	0.141	2.32	21.9
14:20:41	0.141	2.31	21.9
14:20:43	0.141	2.3	21.9
14:20:44	0.141	2.32	21.9
14:20:45	0.141	2.31	21.9
14:20:46	0.141	2.32	21.9
14:20:47	0.141	2.31	21.9
14:20:48	0.141	2.32	21.9
14:20:49	0.141	2.32	21.9
14:20:50	0.141	2.32	21.9
14:20:52	0.141	2.32	21.9
14:20:53	0.141	2.31	21.9
14:20:54	0.141	2.32	21.9
14:20:55	0.141	2.32	21.9
14:20:56	0.141	2.32	21.9
14:20:57	0.141	2.31	21.9
14:20:58	0.141	2.31	21.9
14:20:59	0.141	2.31	21.91
14:21:01	0.141	2.32	21.91
14:21:02	0.141	2.32	21.9
14:21:03	0.141	2.32	21.9
14:21:04	0.141	2.31	21.91
14:21:05	0.141	2.31	21.9
14:21:06	0.141	2.31	21.9
14:21:07	0.141	2.31	21.9
14:21:09	0.141	2.31	21.91
14:21:10	0.141	2.31	21.9
14:21:11	0.141	2.31	21.91
14:21:12	0.141	2.31	21.9
14:21:13	0.141	2.31	21.91
14:21:15	0.141	2.31	21.91
14:21:17	0.141	2.31	21.91
14:21:18	0.141	2.31	21.91
14:21:19	0.141	2.31	21.91
14:21:20	0.141	2.31	21.91
14:21:21	0.141	2.31	21.91
14:21:22	0.141	2.33	21.91
14:21:23	0.141	2.31	21.91
14:21:24	0.14	2.32	21.91
14:21:26	0.141	2.31	21.91
14:21:27	0.141	2.31	21.91
14:21:28	0.141	2.31	21.91
14:21:29	0.14	2.31	21.91
14:21:30	0.141	2.31	21.91
14:21:31	0.141	2.31	21.91
14:21:32	0.14	2.31	21.91
14:21:33	0.14	2.3	21.91
14:21:35	0.14	2.32	21.91
14:21:36	0.141	2.31	21.91
14:21:37	0.14	2.31	21.91
14:21:38	0.141	2.31	21.91
14:21:39	0.141	2.31	21.91
14:21:40	0.141	2.3	21.92
14:21:41	0.14	2.31	21.92
14:21:42	0.141	2.31	21.92
14:21:44	0.14	2.31	21.92
14:21:45	0.14	2.31	21.92
14:21:46	0.141	2.3	21.91
14:21:47	0.14	2.31	21.92
14:21:48	0.141	2.31	21.92
14:21:49	0.14	2.31	21.92
14:21:52	0.14	2.31	21.92
14:21:53	0.14	2.31	21.92
14:21:54	0.14	2.3	21.92
14:21:55	0.14	2.3	21.91
14:21:56	0.14	2.3	21.92
14:21:57	0.14	2.3	21.92
14:21:58	0.14	2.3	21.92
14:22:00	0.14	2.31	21.92
14:22:01	0.14	2.31	21.93
14:22:02	0.14	2.3	21.93
14:22:03	0.14	2.3	21.93
14:22:04	0.14	2.3	21.92
14:22:05	0.14	2.31	21.92
14:22:06	0.14	2.3	21.92
14:22:07	0.14	2.3	21.92
14:22:09	0.14	2.31	21.92
14:22:10	0.14	2.3	21.92
14:22:11	0.14	2.31	21.92
14:22:12	0.14	2.3	21.93
14:22:13	0.14	2.31	21.93
14:22:14	0.14	2.3	21.92
14:22:15	0.14	2.3	21.92
14:22:16	0.14	2.3	21.92
14:22:18	0.14	2.31	21.92
14:22:19	0.14	2.3	21.92
14:22:20	0.14	2.3	21.93
14:22:21	0.14	2.3	21.93
14:22:22	0.14	2.3	21.93
14:22:23	0.14	2.3	21.93
14:22:24	0.14	2.3	21.93
14:22:25	0.14	2.3	21.93
14:22:27	0.14	2.3	21.93
14:22:28	0.14	2.3	21.93
14:22:30	0.14	2.3	21.92
14:22:31	0.14	2.3	21.93
14:22:32	0.14	2.3	21.93
14:22:34	0.14	2.3	21.93
14:22:35	0.14	2.3	21.93
14:22:36	0.14	2.3	21.92
14:22:37	0.14	2.3	21.93
14:22:38	0.14	2.3	21.93
14:22:39	0.14	2.3	21.93
14:22:40	0.14	2.3	21.93
14:22:41	0.14	2.3	21.93
14:22:43	0.14	2.3	21.93
14:22:44	0.14	2.3	21.93
14:22:45	0.14	2.3	21.93
14:22:46	0.14	2.3	21.94
14:22:47	0.14	2.3	21.94
14:22:48	0.14	2.3	21.94
14:22:49	0.14	2.3	21.94
14:22:50	0.14	2.3	21.94
14:22:52	0.14	2.3	21.94
14:22:53	0.14	2.3	21.94
14:22:54	0.14	2.3	21.94
14:22:55	0.14	2.3	21.94
14:22:56	0.14	2.3	21.94
14:22:57	0.14	2.3	21.94
14:22:58	0.14	2.3	21.94
14:22:59	0.14	2.3	21.94
14:23:01	0.14	2.3	21.94
14:23:02	0.14	2.3	21.95
14:23:03	0.14	2.3	21.94
14:23:04	0.14	2.3	21.94
14:23:05	0.139	2.3	21.94
14:23:07	0.14	2.3	21.95
14:23:09	0.139	2.3	21.95
14:23:10	0.14	2.3	21.95
14:23:11	0.139	2.3	21.95
14:23:12	0.14	2.31	21.94
14:23:13	0.139	2.3	21.95
14:23:14	0.139	2.3	21.94
14:23:15	0.14	2.3	21.95
14:23:16	0.139	2.3	21.95
14:23:18	0.139	2.3	21.95
14:23:19	0.139	2.3	21.95
14:23:20	0.139	2.3	21.95
14:23:21	0.139	2.3	21.95
14:23:22	0.139	2.3	21.95
14:23:23	0.139	2.3	21.95
14:23:24	0.139	2.31	21.95
14:23:25	0.139	2.3	21.95
14:23:27	0.139	2.3	21.95
14:23:28	0.139	2.3	21.95
14:23:29	0.139	2.3	21.95
14:23:30	0.139	2.29	21.96
14:23:31	0.139	2.3	21.95
14:23:32	0.139	2.3	21.96
14:23:33	0.139	2.29	21.95
14:23:35	0.139	2.3	21.95
14:23:36	0.139	2.29	21.96
14:23:37	0.139	2.32	21.95
14:23:38	0.139	2.29	21.95
14:23:39	0.139	2.3	21.95
14:23:40	0.139	2.3	21.96
14:23:41	0.139	2.3	21.96
14:23:42	0.139	2.3	21.96
14:23:44	0.139	2.3	21.96
14:23:46	0.139	2.29	21.96
14:23:47	0.139	2.3	21.96
14:23:48	0.139	2.29	21.95
14:23:49	0.139	2.29	21.96
14:23:50	0.139	2.3	21.96
14:23:52	0.139	2.3	21.96
14:23:53	0.139	2.3	21.96
14:23:54	0.139	2.29	21.97
14:23:55	0.139	2.29	21.96
14:23:56	0.139	2.29	21.97
14:23:57	0.139	2.3	21.96
14:23:58	0.139	2.29	21.96
14:23:59	0.139	2.29	21.97
14:24:01	0.139	2.26	21.96
14:24:02	0.139	2.29	21.96
14:24:03	0.139	2.29	21.96
14:24:04	0.139	2.29	21.96
14:24:05	0.139	2.29	21.97
14:24:06	0.139	2.29	21.96
14:24:07	0.139	2.29	21.97
14:24:08	0.139	2.29	21.97
14:24:10	0.139	2.29	21.97
14:24:11	0.139	2.29	21.97
14:24:12	0.139	2.29	21.97
14:24:13	0.139	2.26	21.97
14:24:14	0.139	2.29	21.96
14:24:15	0.139	2.29	21.98
14:24:16	0.139	2.29	21.97
14:24:18	0.139	2.29	21.97
14:24:19	0.139	2.29	21.98
14:24:20	0.139	2.29	21.98
14:24:22	0.139	2.28	21.98
14:24:23	0.139	2.29	21.97
14:24:24	0.139	2.29	21.98
14:24:26	0.139	2.29	21.97
14:24:27	0.139	2.29	21.97
14:24:28	0.139	2.28	21.98
14:24:29	0.139	2.28	21.98
14:24:30	0.139	2.29	21.98
14:24:31	0.138	2.29	21.97
14:24:32	0.139	2.29	21.98
14:24:33	0.139	2.28	21.98
14:24:35	0.139	2.29	21.97
14:24:36	0.139	2.29	21.98
14:24:37	0.139	2.29	21.98
14:24:38	0.138	2.28	21.98
14:24:39	0.138	2.29	21.97
14:24:40	0.138	2.3	21.98
14:24:41	0.138	2.29	21.98
14:24:42	0.138	2.29	21.98
14:24:44	0.138	2.28	21.98
14:24:45	0.138	2.29	21.98
14:24:46	0.139	2.28	21.99
14:24:47	0.138	2.28	21.98
14:24:48	0.138	2.29	21.99
14:24:49	0.138	2.28	21.98
14:24:50	0.138	2.28	21.98
14:24:51	0.138	2.28	21.98
14:24:53	0.138	2.29	21.98
14:24:54	0.138	2.29	21.99
14:24:55	0.138	2.28	21.98
14:24:56	0.138	2.28	21.99
14:24:58	0.138	2.29	21.99
14:25:00	0.138	2.29	21.98
14:25:01	0.138	2.28	21.99
14:25:02	0.138	2.28	21.99
14:25:03	0.138	2.29	21.99
14:25:04	0.138	2.29	21.99
14:25:05	0.138	2.28	21.99
14:25:06	0.138	2.29	21.99
14:25:07	0.138	2.28	21.98
14:25:09	0.138	2.28	21.98
14:25:10	0.138	2.28	21.99
14:25:11	0.138	2.28	21.99
14:25:12	0.138	2.28	21.98
14:25:13	0.138	2.28	21.99
14:25:14	0.138	2.28	21.99
14:25:15	0.138	2.28	21.99
14:25:16	0.138	2.28	21.99
14:25:18	0.138	2.28	21.99
14:25:19	0.138	2.28	21.99
14:25:20	0.138	2.27	22
14:25:21	0.138	2.28	22
14:25:22	0.138	2.28	21.99
14:25:23	0.138	2.28	21.99
14:25:24	0.138	2.28	22
14:25:25	0.138	2.28	22
14:25:27	0.138	2.28	22
14:25:28	0.138	2.28	21.99
14:25:29	0.138	2.28	21.99
14:25:30	0.138	2.28	21.99
14:25:31	0.138	2.28	21.99
14:25:32	0.138	2.28	21.99
14:25:33	0.138	2.28	22
14:25:36	0.138	2.28	22
14:25:37	0.138	2.28	22
14:25:38	0.138	2.28	22
14:25:39	0.138	2.28	22
14:25:40	0.138	2.28	22
14:25:41	0.138	2.28	22
14:25:43	0.138	2.28	21.99
14:25:44	0.138	2.28	21.99
14:25:45	0.138	2.28	22
14:25:46	0.138	2.28	21.99
14:25:47	0.138	2.28	22
14:25:48	0.138	2.28	22
14:25:49	0.138	2.28	22
14:25:50	0.138	2.28	22.01
14:25:52	0.138	2.28	22.01
14:25:53	0.138	2.28	22.01
14:25:54	0.138	2.28	22
14:25:55	0.138	2.28	22
14:25:56	0.138	2.28	22
14:25:57	0.138	2.28	22.01
14:25:58	0.138	2.28	22.01
14:25:59	0.138	2.26	22.01
14:26:01	0.138	2.27	22.01
14:26:02	0.138	2.28	22.01
14:26:03	0.138	2.28	22
14:26:04	0.137	2.28	22
14:26:05	0.138	2.28	22.01
14:26:06	0.137	2.27	22.01
14:26:07	0.137	2.28	21.93
14:26:08	0.137	2.28	22.01
14:26:10	0.137	2.28	22.01
14:26:11	0.137	2.28	22.01
14:26:12	0.137	2.3	22.01
14:26:14	0.137	2.28	22.01
14:26:15	0.137	2.27	22.01
14:26:16	0.137	2.28	22.01
14:26:18	0.137	2.28	22.01
14:26:19	0.137	2.27	22.02
14:26:20	0.137	2.28	22.01
14:26:21	0.137	2.27	22.01
14:26:22	0.137	2.27	22.01
14:26:23	0.137	2.27	22.01
14:26:24	0.137	2.28	22.01
14:26:26	0.137	2.28	22.01
14:26:27	0.137	2.27	22.01
14:26:28	0.137	2.28	22.02
14:26:29	0.137	2.28	22.01
14:26:30	0.137	2.27	22.02
14:26:31	0.137	2.28	22.01
14:26:32	0.137	2.27	22.02
14:26:33	0.137	2.27	22.02
14:26:35	0.137	2.27	22.02
14:26:36	0.137	2.28	22.02
14:26:37	0.137	2.27	22.02
14:26:38	0.137	2.27	22.02
14:26:39	0.137	2.26	22.02
14:26:40	0.137	2.28	22.02
14:26:41	0.137	2.27	22.02
14:26:42	0.137	2.27	22.02
14:26:44	0.137	2.28	22.01
14:26:45	0.137	2.27	22.02
14:26:46	0.137	2.27	22.02
14:26:48	0.137	2.27	22.02
14:26:49	0.137	2.27	22.02
14:26:51	0.137	2.27	22.02
14:26:52	0.137	2.28	22.02
14:26:53	0.137	2.27	22.02
14:26:54	0.137	2.27	22.01
14:26:55	0.137	2.27	22.02
14:26:56	0.137	2.27	22.02
14:26:57	0.137	2.27	22.02
14:26:58	0.137	2.27	22.02
14:27:00	0.137	2.27	22.02
14:27:01	0.137	2.27	22.02
14:27:02	0.137	2.27	22.03
14:27:03	0.137	2.27	22.02
14:27:04	0.137	2.27	22.03
14:27:05	0.137	2.27	22.03
14:27:06	0.137	2.28	22.03
14:27:07	0.137	2.27	22.03
14:27:09	0.137	2.27	22.03
14:27:10	0.137	2.27	22.03
14:27:11	0.137	2.27	22.03
14:27:12	0.137	2.27	22.03
14:27:13	0.137	2.27	22.03
14:27:14	0.137	2.28	22.03
14:27:15	0.137	2.27	22.03
14:27:16	0.137	2.27	22.03
14:27:18	0.137	2.27	22.03
14:27:19	0.137	2.27	22.03
14:27:20	0.137	2.27	22.03
14:27:21	0.137	2.27	22.03
14:27:22	0.136	2.27	22.03
14:27:25	0.137	2.27	22.03
14:27:26	0.137	2.27	22.03
14:27:27	0.137	2.27	22.03
14:27:28	0.137	2.27	22.04
14:27:29	0.136	2.27	22.03
14:27:30	0.137	2.27	22.03
14:27:31	0.136	2.27	22.03
14:27:32	0.137	2.27	22.04
14:27:34	0.136	2.28	22.03
14:27:35	0.137	2.27	22.03
14:27:36	0.136	2.27	22.04
14:27:37	0.136	2.27	22.03
14:27:38	0.136	2.27	22.04
14:27:39	0.137	2.27	22.04
14:27:40	0.136	2.27	22.04
14:27:41	0.136	2.27	22.04
14:27:43	0.136	2.27	22.03
14:27:44	0.136	2.27	22.03
14:27:45	0.136	2.27	22.04
14:27:46	0.136	2.27	22.03
14:27:47	0.136	2.27	22.04
14:27:48	0.136	2.27	22.03
14:27:49	0.136	2.27	22.04
14:27:50	0.136	2.26	22.04
14:27:52	0.136	2.27	22.04
14:27:53	0.136	2.27	22.04
14:27:54	0.136	2.27	22.04
14:27:55	0.136	2.27	22.04
14:27:56	0.136	2.27	22.04
14:27:57	0.136	2.26	22.04
14:27:58	0.136	2.26	22.04
14:27:59	0.136	2.27	22.04
14:28:02	0.136	2.27	22.04
14:28:03	0.136	2.26	22.04
14:28:04	0.136	2.26	22.04
14:28:05	0.136	2.27	22.04
14:28:06	0.136	2.26	22.04
14:28:07	0.136	2.26	22.04
14:28:09	0.136	2.27	22.04
14:28:10	0.136	2.26	22.04
14:28:11	0.136	2.26	22.04
14:28:12	0.136	2.26	22.05
[truncated: 6,972 more rows]
